# Supplementary material for: First Exonic Cryptic Branchpoint Variant in an Inherited Retinal Degeneration Detected in an Irish RPGR Pedigree with X-Linked Retinitis Pigmentosa
Source: Genes (Basel). 2026 Jun 21;17(6):715. doi: 10.3390/genes17060715 (PMC13299469; doi:10.3390/genes17060715)
Supplement: Supplementary file 1 [file genes-17-00715-s001.zip]

Archive with 2 entries (2 files):
- Table S1 - Primers List.xlsx
- Table S2 - Variant Classification additional details.xlsx
