# Supplementary material for: First Exonic Cryptic Branchpoint Variant in an Inherited Retinal Degeneration Detected in an Irish RPGR Pedigree with X-Linked Retinitis Pigmentosa
Source: Genes (Basel). 2026 Jun 21;17(6):715. doi: 10.3390/genes17060715 (PMC13299469; doi:10.3390/genes17060715)
Supplement: Supplementary file 1 [file genes-17-00715-s001.zip › Table S1 - Primers List.xlsx]

## Sheet: TableS1
Gene	Exon(s) covered	Purpose of primer set	Forward	Reverse	Product size
RPGR	10-13	long range PCR primer to attach tags for BP step onto ends of fragment of interest	GGGGACAAGTTTGTACAAAAAAGCAGGCTTCGGACCTCATTCATTGAGGAC	GGGGACCACTTTGTACAAGAAAGCTGGGTGCCTACCCATGAACAGTCTCT	9497bp
RPGR	11	segregation analysis and to confirm wildtype/variant insert in midigene construct	GGCACATTTATCCTGAGAGCA	AATGTTGTGGAGTGTTGGCA	336bp
Within RHO backbone	//	RT-PCR primers that bind in the RHO backbone	CGGAGGTCAACAACGAGTCT	AGGTGTAGGGGATGGGAGAC	//
RHO	5	RHO exon 5 control primers	ATCTGCTGCGGCAAGAAC	AGGTGTAGGGGATGGGAGAC	140bp
β-actin	4	β-actin exon 4 control primers	ACTGGGACGACATGGAGAAG	TCTCAGCTGTGGTGGTGAAG	309 bp
Supplementary Table S1. Primer list.
