# Supplementary material for: First Exonic Cryptic Branchpoint Variant in an Inherited Retinal Degeneration Detected in an Irish RPGR Pedigree with X-Linked Retinitis Pigmentosa
Source: Genes (Basel). 2026 Jun 21;17(6):715. doi: 10.3390/genes17060715 (PMC13299469; doi:10.3390/genes17060715)
Supplement: Supplementary file 1 [file genes-17-00715-s001.zip › Table S2 - Variant Classification additional details.xlsx]

## Sheet: TableS2
Gene	Transcript	Variant		Population data			Compuational and predictive data			Segregation data			Allelic data			Total criteria applied	PVS1	PS	PM	PP	BA	BS	BP		PVS points	PS points	PM points	PP points	BA points	BS points	BP points	Points sum	Final Classification
		c.	p.	ACMG guideline	Comments	Score	ACMG guideline	Comments	Score	ACMG guideline	Comments	Score	ACMG guideline	Comments	Score
RPGR	NM_001034853.2	c.1307G>A	p.Gly436Asp	Absent or extremely low frequency in population databases	Not in gnomAD or in literature. 5 likely pathogenic/pathogenic reports on LOVD.nl and 1 report on ClinVar with no additional info.	PM2_supporting	Splicing assay (RNA) data demonstrating that a variant leads to aberrant splicing profile	No residual wildtype transcript was observed, with both mutant transcripts p.(Glu416Serfs*30) and p.(Val354Serfs*30) predicted to undergo NMD	PVS1	Co-segregation with disease in multiple affected family members	5 affected males (1pt each), 2 unaffected males (1pt each). Only using these males and two carrier females as we have their genotype confirmed, but it is noted that there are 6 obligate carrier females. Similarly, the variant also segregates with XLRP within a single family (3 patients, PMID: 10937588). We have therefore been able to use PP1_strong through the addition of our extensive Irish pedi…	PP1_strong	N/A	X-linked variation	N/A	PM2_Supporting, PVS1, PP1_Strong	1	1	0	1	0	0	0	Pathogenic	8	4	0	1	0	0	0	13	Pathogenic
Supplementary Table S2. Variant classification additional details.
